# Supplementary material for: Identifying the determinants of tourism receipts of Thailand and relevant determinant-determinant interactions
Source: PLoS One. 2024 Aug 1;19(8):e0308153. doi: 10.1371/journal.pone.0308153 (PMC11293683; doi:10.1371/journal.pone.0308153)
Supplement: S1 Data — (XLSX) [file pone.0308153.s003.xlsx]

## Sheet: Data
year	quarter	season	province_code	nuumber of tourist attractions	PM10	tourism confidence index	exchange_rate	offence rate	size of province	having low-cost_airline	foreign_visitors	average length of stay	avg_cost_per_day	receipts	occupancy_rate
2015	1	H	02	10	83.8333	99	32.6478	8.4672	L	1	805814	2.69	3829.26	7915.26	75.3
2015	2	L	02	10	43.3333	100	33.2689	9.33145	L	1	590338	2.81	3518.89	5794.09	59.8
2015	3	L	02	10	25	98	35.2545	8.66404	L	1	651880	3.18	3685.25	7487.78	58.07
2015	4	H	02	10	32.5	103	35.8385	10.0096	L	1	786992	3.18	3587.97	7682.72	72.18
2016	1	H	02	10	72.6667	95	35.6673	7.72147	L	1	813080	2.99	4139.06	9564.62	77.72
2016	2	L	02	10	61	97	35.284	7.98757	L	1	615523	2.99	3807.64	6953.64	64.69
2016	3	L	02	10	28.3333	98	34.8419	7.93528	L	1	671857	3.31	3996.02	8705.45	61.88
2016	4	H	02	10	34.1667	97	35.3988	7.60304	L	1	801679	3.28	3885.36	8696.08	75.19
2017	1	H	02	10	59.5	100	35.1174	7.89052	L	1	871563	2.96	4433.46	10881.9	82.76
2017	2	L	02	10	46	101	34.3013	8.39202	L	1	660817	2.83	4105.96	7622.62	68.32
2017	3	L	02	10	32	98	33.3866	7.70189	L	1	727748	3.18	4209.49	9550.77	64.8
2017	4	H	02	10	40.3333	101	32.9488	7.30774	L	1	868880	3.1	4189.19	9694.71	79.82
2018	1	H	02	10	71.3333	101	31.5383	7.23325	L	1	909762	2.95	4622.59	11801.4	85.41
2018	2	L	02	10	46.3333	94	31.9182	7.65828	L	1	696189	2.8	4291.08	8303.69	71.18
2018	3	L	02	10	31.3333	96	32.9709	6.84643	L	1	742908	3.2	4414.45	10286.9	66.18
2018	4	H	02	10	33.5	100	32.8141	7.50692	L	1	909527	3.17	4420.11	10923.8	81.32
2019	1	H	02	10	75.1667	98	31.6166	6.64002	L	1	942930	2.85	4793.49	12310.7	80.76
2019	2	L	02	10	60.6667	100	31.5935	6.85357	L	1	762711	2.7	4380.26	8959.24	69.11
2019	3	L	02	10	30.8333	91	30.7104	6.08325	L	1	798062	3.15	4453.04	10977.1	64.15
2019	4	H	02	10	45.5	88	30.2777	5.80563	L	1	989815	3.15	4453.04	11369.9	83.14
2015	1	H	01	30	49.304	99	32.6478	8.4672	L	1	5.52149e+06	3.97	4171.24	88755.5	80.59
2015	2	L	01	30	31.2363	100	33.2689	9.33145	L	1	5080682	3.78	4969.38	90382.2	75.09
2015	3	L	01	30	28.2842	98	35.2545	8.66404	L	1	5298305	4.29	4883.24	105355	71.05
2015	4	H	01	30	45.4855	103	35.8385	10.0096	L	1	4969436	5.91	5370.31	148494	78.59
2016	1	H	01	30	48.7138	95	35.6673	7.72147	L	1	5625320	4.44	4636.16	112290	82.28
2016	2	L	01	30	31.9833	97	35.284	7.98757	L	1	5348272	4.08	5466.18	112933	78.55
2016	3	L	01	30	33.2788	98	34.8419	7.93528	L	1	5528098	4.62	5339.21	129279	75.73
2016	4	H	01	30	49.9219	97	35.3988	7.60304	L	1	4187583	6.3	5915.38	146206	74.34
2017	1	H	01	30	51.8556	100	35.1174	7.89052	L	1	6108433	4.47	5031.17	133284	81.45
2017	2	L	01	30	32.6852	101	34.3013	8.39202	L	1	5614278	4.1	5998.46	130718	78.1
2017	3	L	01	30	32.9621	98	33.3866	7.70189	L	1	6072888	4.55	5848.82	153302	78.84
2017	4	H	01	30	49.7727	101	32.9488	7.30774	L	1	4658267	6.28	6515.6	178978	79.31
2018	1	H	01	30	58.9125	101	31.5383	7.23325	L	1	6645305	4.39	5395.43	152817	88.21
2018	2	L	01	30	36.7037	94	31.9182	7.65828	L	1	6134177	4.23	6412.23	157967	82.35
2018	3	L	01	30	39.0788	96	32.9709	6.84643	L	1	6275416	4.41	6272.2	164945	78.47
2018	4	H	01	30	60.7545	100	32.8141	7.50692	L	1	4796420	6.22	6730.7	188401	80.7
2019	1	H	01	30	58.303	98	31.6166	6.64002	L	1	6804327	4.23	5236.84	146422	88.99
2019	2	L	01	30	41.1879	100	31.5935	6.85357	L	1	6252886	4.19	6153.17	153084	79.45
2019	3	L	01	30	37.7778	91	30.7104	6.08325	L	1	6682871	4.25	5937.99	160271	78.65
2019	4	H	01	30	57.0556	88	30.2777	5.80563	L	1	5257167	4.25	5937.99	189712	80.33
2015	1	H	03	30	42.8333	99	32.6478	8.4672	M	1	1813607	3.86	4346.27	29854	77.02
2015	2	L	03	30	31.5556	100	33.2689	9.33145	M	1	1643937	3.45	4768.73	26679.6	72.34
2015	3	L	03	30	26.7778	98	35.2545	8.66404	M	1	1517692	3.12	3399.83	15884.5	66.88
2015	4	H	03	30	47.1111	103	35.8385	10.0096	M	1	1982272	4.09	4403.15	35009.3	83.03
2016	1	H	03	30	60.1111	95	35.6673	7.72147	M	1	2324356	4.45	4816.69	48807.7	79.23
2016	2	L	03	30	31.8889	97	35.284	7.98757	M	1	2179240	3.78	5190.62	42222	79.23
2016	3	L	03	30	28.4444	98	34.8419	7.93528	M	1	1817422	3.45	3725.04	23009.2	69.27
2016	4	H	03	30	43.2222	97	35.3988	7.60304	M	1	2315933	4.45	4769.74	48218.9	78.78
2017	1	H	03	30	59.6667	100	35.1174	7.89052	M	1	2417373	4.48	5172.87	54882.3	77.7
2017	2	L	03	30	32.2222	101	34.3013	8.39202	M	1	2360309	3.81	5683.88	50495.5	77.7
2017	3	L	03	30	26.6667	98	33.3866	7.70189	M	1	1994726	3.37	4023.87	26733.8	73.18
2017	4	H	03	30	43	101	32.9488	7.30774	M	1	2499609	4.65	5202.55	59291.2	82.37
2018	1	H	03	30	57.4444	101	31.5383	7.23325	M	1	2543912	4.55	5508.35	62436	82.78
2018	2	L	03	30	32.6667	94	31.9182	7.65828	M	1	2537509	3.77	6091.99	57587.3	80.73
2018	3	L	03	30	33.7778	96	32.9709	6.84643	M	1	2010028	3.28	4353.45	28374.3	73.54
2018	4	H	03	30	45.6667	100	32.8141	7.50692	M	1	2550873	4.59	5436.82	62411.1	81.18
2019	1	H	03	30	53.6667	98	31.6166	6.64002	M	1	2607014	4.54	5737.27	66478.9	84.63
2019	2	L	03	30	33.3333	100	31.5935	6.85357	M	1	2584193	3.78	6309.76	60876.3	81.79
2019	3	L	03	30	34.1111	91	30.7104	6.08325	M	1	2111954	3.21	4333.67	29047.8	73.46
2019	4	H	03	30	56	88	30.2777	5.80563	M	1	2707577	3.21	4333.67	63651	81.4
2015	1	H	04	15	76.6667	99	32.6478	8.4672	M	0	442439	2.38	1589.51	883.33	61.26
2015	2	L	04	15	37.3333	100	33.2689	9.33145	M	0	462993	2.84	2188.96	1501.23	53.24
2015	3	L	04	15	21.6667	98	35.2545	8.66404	M	0	470506	3.13	1664.69	1033.2	50.63
2015	4	H	04	15	52.6667	103	35.8385	10.0096	M	0	429560	3.01	2311.13	1315.3	56.48
2016	1	H	04	15	65	95	35.6673	7.72147	M	0	450771	2.3	1639.16	916.82	65.58
2016	2	L	04	15	30.3333	97	35.284	7.98757	M	0	469994	2.82	2251.68	1561.42	57.96
2016	3	L	04	15	18.6667	98	34.8419	7.93528	M	0	495404	3.14	1707.34	1108.83	52.93
2016	4	H	04	15	44	97	35.3988	7.60304	M	0	434759	3.03	2353.33	1343.11	57.91
2017	1	H	04	15	53.6667	100	35.1174	7.89052	M	0	473029	2.22	1721.85	995.45	67.89
2017	2	L	04	15	30.6667	101	34.3013	8.39202	M	0	500284	2.83	2404.27	1759.04	59.35
2017	3	L	04	15	58	98	33.3866	7.70189	M	0	524044	3.11	1800.37	1227.21	54.79
2017	4	H	04	15	89	101	32.9488	7.30774	M	0	450631	3.09	2520.27	1496.78	59.87
2018	1	H	04	15	79	101	31.5383	7.23325	M	0	496819	2.26	1827.43	1110.95	71.84
2018	2	L	04	15	31.6667	94	31.9182	7.65828	M	0	525066	2.8	2535.78	1931.36	62.87
2018	3	L	04	15	21.6667	96	32.9709	6.84643	M	0	548116	3	1890.62	1329.7	57.24
2018	4	H	04	15	56.3333	100	32.8141	7.50692	M	0	476991	3.04	2636.66	1646.31	62.65
2019	1	H	04	15	71	98	31.6166	6.64002	M	0	509728	2.24	1883.2	1161.19	71.6
2019	2	L	04	15	37.6667	100	31.5935	6.85357	M	0	534614	2.84	2595.74	2014.61	63.14
2019	3	L	04	15	34	91	30.7104	6.08325	M	0	569341	2.91	1852.87	1333.34	54.37
2019	4	H	04	15	56.3333	88	30.2777	5.80563	M	0	500128	2.91	1852.87	1651.35	61.04
2015	1	H	06	30	38	99	32.6478	8.4672	S	1	3102873	4.36	7783.99	100329	84.09
2015	2	L	06	30	18	100	33.2689	9.33145	S	1	2320758	4.44	5639.15	57434.8	73.16
2015	3	L	06	30	33.3333	98	35.2545	8.66404	S	1	1561871	4.6	4735.86	33141.1	60.95
2015	4	H	06	30	25	103	35.8385	10.0096	S	1	2503454	4.72	7171.62	81626.8	75.32
2016	1	H	06	30	44	95	35.6673	7.72147	S	1	3139098	4.79	8770.53	125424	84.33
2016	2	L	06	30	20.6667	97	35.284	7.98757	S	1	2470184	4.65	6247.75	70935.5	75.42
2016	3	L	06	30	23.3333	98	34.8419	7.93528	S	1	1632662	5.06	5154.32	41433.8	64.11
2016	4	H	06	30	18.6667	97	35.3988	7.60304	S	1	2399759	5.35	7797.74	96093.6	71.72
2017	1	H	06	30	26.3333	100	35.1174	7.89052	S	1	3242785	4.58	9316.38	131637	82.86
2017	2	L	06	30	16.3333	101	34.3013	8.39202	S	1	2572350	4.69	6825.74	81401.8	75.92
2017	3	L	06	30	17.6667	98	33.3866	7.70189	S	1	1713424	5.18	5625.15	48586.7	66.53
2017	4	H	06	30	20.3333	101	32.9488	7.30774	S	1	2580823	5.41	8458.69	113276	75.49
2018	1	H	06	30	35	101	31.5383	7.23325	S	1	3453587	4.16	10189.5	139792	85.96
2018	2	L	06	30	32.3333	94	31.9182	7.65828	S	1	2710438	4.56	7449.34	91023.1	79.15
2018	3	L	06	30	31.6667	96	32.9709	6.84643	S	1	1577339	5.15	5925.7	46851.5	63.44
2018	4	H	06	30	32.3333	100	32.8141	7.50692	S	1	2609944	5.39	8869.83	119584	75.28
2019	1	H	06	30	43.6667	98	31.6166	6.64002	S	1	3522636	4	9907.09	133605	85.98
2019	2	L	06	30	24.6667	100	31.5935	6.85357	S	1	2663693	4.53	7190.65	85730	76.47
2019	3	L	06	30	25.6667	91	30.7104	6.08325	S	1	1661989	4.85	5774.84	45348.9	63.24
2019	4	H	06	30	24	88	30.2777	5.80563	S	1	2811259	4.85	5774.84	124141	76.18
2015	1	H	07	15	36.3333	99	32.6478	8.4672	L	1	591086	2.92	3295.89	5500.52	69.98
2015	2	L	07	15	40.6667	100	33.2689	9.33145	L	1	600260	2.76	3580.87	5625.39	64.76
2015	3	L	07	15	39.6667	98	35.2545	8.66404	L	1	657641	2.29	3814.19	5413.34	59.37
2015	4	H	07	15	54	103	35.8385	10.0096	L	1	637543	2.3	3894.97	5505.09	66.94
2016	1	H	07	15	42	95	35.6673	7.72147	L	1	609639	2.98	3581	6279.57	71.68
2016	2	L	07	15	44.6667	97	35.284	7.98757	L	1	620103	2.98	3907.45	6827.09	68.82
2016	3	L	07	15	43.6667	98	34.8419	7.93528	L	1	690306	2.4	4132.87	6446.88	62.94
2016	4	H	07	15	39	97	35.3988	7.60304	L	1	597944	2.59	4197.97	6237.24	63.51
2017	1	H	07	15	34.6667	100	35.1174	7.89052	L	1	647649	2.97	3894.86	7230.57	71.59
2017	2	L	07	15	41.6667	101	34.3013	8.39202	L	1	665606	2.99	4218.76	7928.09	71.62
2017	3	L	07	15	40.3333	98	33.3866	7.70189	L	1	700184	2.44	4385.55	7047.9	64.56
2017	4	H	07	15	33.3333	101	32.9488	7.30774	L	1	615660	2.52	4486.34	6680.07	65.13
2018	1	H	07	15	27	101	31.5383	7.23325	L	1	682660	2.95	4254.06	8257.68	74.01
2018	2	L	07	15	32.3333	94	31.9182	7.65828	L	1	687426	2.87	4526.81	8437.93	73.72
2018	3	L	07	15	31.6667	96	32.9709	6.84643	L	1	864436	2.36	4661.64	8963.9	73.28
2018	4	H	07	15	22.6667	100	32.8141	7.50692	L	1	779745	2.57	4811.26	9223.54	73.14
2019	1	H	07	15	30.5	98	31.6166	6.64002	L	1	719878	2.83	4413.27	8683.72	74.24
2019	2	L	07	15	30.3333	100	31.5935	6.85357	L	1	738312	2.73	4649.73	8887.22	73.41
2019	3	L	07	15	43	91	30.7104	6.08325	L	1	873635	2.32	4738.49	9057.88	69.68
2019	4	H	07	15	24.6667	88	30.2777	5.80563	L	1	766347	2.32	4738.49	9146.17	71.38
2015	1	H	05	20	61.6667	99	32.6478	8.4672	S	0	469914	2.33	1533.89	962.95	59.81
2015	2	L	05	20	35.5833	100	33.2689	9.33145	S	0	179690	2.35	1587.66	411.7	55.94
2015	3	L	05	20	32.25	98	35.2545	8.66404	S	0	196117	2.53	1704.94	551.01	56.06
2015	4	H	05	20	50.2222	103	35.8385	10.0096	S	0	145436	2.08	1783.5	436.89	61.78
2016	1	H	05	20	53.5556	95	35.6673	7.72147	S	0	489991	2.18	1593.62	1013.88	64.27
2016	2	L	05	20	30.5	97	35.284	7.98757	S	0	183525	2.25	1641.33	424.08	60.27
2016	3	L	05	20	30.2667	98	34.8419	7.93528	S	0	203475	2.55	1782.03	601.22	58.27
2016	4	H	05	20	47.9333	97	35.3988	7.60304	S	0	149713	2.13	1851.4	475.47	62.82
2017	1	H	05	20	51.3333	100	35.1174	7.89052	S	0	542864	2.13	1678.73	1169.26	67.18
2017	2	L	05	20	31.5833	101	34.3013	8.39202	S	0	199097	2.34	1763.69	501.01	62.04
2017	3	L	05	20	29	98	33.3866	7.70189	S	0	230518	2.52	1867.49	707.02	61.44
2017	4	H	05	20	53.5111	101	32.9488	7.30774	S	0	167919	2.18	1971.87	577.87	65.4
2018	1	H	05	20	59.2222	101	31.5383	7.23325	S	0	567137	2.08	1766.19	1274.75	69.7
2018	2	L	05	20	40.5	94	31.9182	7.65828	S	0	212387	2.31	1859.88	557.2	63.93
2018	3	L	05	20	36.6667	96	32.9709	6.84643	S	0	239507	2.46	1937.03	742.88	62.27
2018	4	H	05	20	55.3333	100	32.8141	7.50692	S	0	173650	2.13	2050.98	610.29	67.17
2019	1	H	05	20	53.5833	98	31.6166	6.64002	S	0	613009	2.08	1791.64	1428.66	70.43
2019	2	L	05	20	35.4222	100	31.5935	6.85357	S	0	214796	2.06	1925.03	580	60.36
2019	3	L	05	20	32.7333	91	30.7104	6.08325	S	0	254465	2.35	1863.99	758.43	56.88
2019	4	H	05	20	57.5333	88	30.2777	5.80563	S	0	184225	2.35	1863.99	638.62	65.44
2015	1	H	08	30	51.6667	99	32.6478	8.4672	L	1	877310	5.51	3717.91	17336.8	72.69
2015	2	L	08	30	34.3333	100	33.2689	9.33145	L	1	678658	5.51	3005.48	11101.8	65.84
2015	3	L	08	30	33	98	35.2545	8.66404	L	1	883206	4.73	3033.25	12492.4	70.54
2015	4	H	08	30	47	103	35.8385	10.0096	L	1	731123	5.24	3447.88	13034.3	58.27
2016	1	H	08	30	40.3333	95	35.6673	7.72147	L	1	926337	5.67	4036.44	20428.9	75.62
2016	2	L	08	30	30.6667	97	35.284	7.98757	L	1	711745	5.75	3291.68	13303.5	68.51
2016	3	L	08	30	27.3333	98	34.8419	7.93528	L	1	925627	4.96	3297.46	14919.3	72.45
2016	4	H	08	30	29.6667	97	35.3988	7.60304	L	1	749243	5.54	3745.63	15338.6	59.69
2017	1	H	08	30	34.6667	100	35.1174	7.89052	L	1	1000018	5.54	4362.78	23315	76.23
2017	2	L	08	30	27	101	34.3013	8.39202	L	1	764250	5.83	3573.57	15715.2	70.19
2017	3	L	08	30	28.6667	98	33.3866	7.70189	L	1	1012426	5.07	3571.88	18075.1	74.15
2017	4	H	08	30	33.6667	101	32.9488	7.30774	L	1	809642	5.6	4074.28	18220.6	60.87
2018	1	H	08	30	39	101	31.5383	7.23325	L	1	1062189	5.48	4740.36	26628.4	78.33
2018	2	L	08	30	29	94	31.9182	7.65828	L	1	802008	5.78	3859.84	17654.9	72.43
2018	3	L	08	30	25.3333	96	32.9709	6.84643	L	1	1046844	5.1	3742.34	19696.8	75.89
2018	4	H	08	30	24.6667	100	32.8141	7.50692	L	1	848530	5.54	4375.45	20292.6	61.91
2019	1	H	08	30	40	98	31.6166	6.64002	L	1	1039468	5.34	4623.53	24768.7	76.25
2019	2	L	08	30	31.3333	100	31.5935	6.85357	L	1	751501	5.69	3802.25	16030.8	66.88
2019	3	L	08	30	26.6667	91	30.7104	6.08325	L	1	980356	4.97	3700.33	17768.4	70.67
2019	4	H	08	30	30.3333	88	30.2777	5.80563	L	1	827128	4.97	3700.33	19860.9	59.1

## Sheet: Data dictionary
	Data Dictionary
	Variable	Variable Label	Value	Description
1	year	calendar year	2015 - 2019	2015 - 2019
2	quarter	calendar quarter	1 - 4	1 = JAN -MAR
				2 =APR -JUN
				3 = JUL - SEP
				4 = OCT -DEC
3	season	calendar season	H, L	H = High season
				L = Low season
4	province_code	province of tourist destination	01 - 08	01 = Bangkok
				02 = Chiang Mai
				03 = Chon Buri
				04 = Phra Nakhon Si Ayutthaya
				05 = Samut Prakan
				06 = Phuket
				07 = Songkhla
				08 = Surat Thani
5	number of tourist attractions	number of tourist attractions	count data
6	PM10	Air pollution PM10
7	tourism confidence index	Thailand tourism confidence index
8	exchange rate	exchange rate from 1 US$ to Thai baht	real value	1 US = XX .XX Thaibaht
9	offence rate	offence rates of life per every 100,000 population	real value
		in each province
10	size of province	size of tourist destination	S, M, L	S = Small
				M= Medium
				L = Large
11	having low-cost_airline	having low-cost airline	0, 1	0 = No, 1 = Yes
12	foreign_visitors	number of foreign visitors (persons)	count data
13	average length of stay	average length of stay (days)	real value
14	average cost per day	average cost of living per day in Thai baht	real value
15	receipts	receipts in million Thai baht	real value
16	occupation rate	occupation rate (%)	real value
